# Supplementary material for: Survival benefit of ixazomib, lenalidomide and dexamethasone (IRD) over lenalidomide and dexamethasone (Rd) in relapsed and refractory multiple myeloma patients in routine clinical practice
Source: BMC Cancer. 2021 Jan 15;21:73. doi: 10.1186/s12885-020-07732-1 (PMC7810195; doi:10.1186/s12885-020-07732-1)
Supplement: Supplementary file 2 — Additional file 2: Supplementary Table 2a. Association of OS with selected variables. Supplementary Table 2b Association of OS with selected variables in multivariable analysis – Paired analysis. [file 12885_2020_7732_MOESM2_ESM.zip]

Archive with 2 entries (2 files):
- Supplementary 2aR3.docx
- Supplementary 2bR3.docx
