# Supplementary material for: Survival benefit of ixazomib, lenalidomide and dexamethasone (IRD) over lenalidomide and dexamethasone (Rd) in relapsed and refractory multiple myeloma patients in routine clinical practice
Source: BMC Cancer. 2021 Jan 15;21:73. doi: 10.1186/s12885-020-07732-1 (PMC7810195; doi:10.1186/s12885-020-07732-1)
Supplement: Supplementary file 3 — Additional file 3: Supplementary Table 3a. Association of ORR with selected variables. Supplementary Table 3b Association of ORR with selected variables in multivariable analysis – Paired analysis. [file 12885_2020_7732_MOESM3_ESM.zip]

Archive with 2 entries (2 files):
- Supplementary 3aR3.docx
- Supplementary 3bR3.docx
